# Supplementary material for: Butyrate Prevents Obesity Accompanied by HDAC9-Mediated Browning of White Adipose Tissue
Source: Biomedicines. 2025 Jan 21;13(2):260. doi: 10.3390/biomedicines13020260 (PMC11852213; doi:10.3390/biomedicines13020260)
Supplement: Supplementary file 1 [file biomedicines-13-00260-s001.zip]

Archive with 1 entries (1 files):
- biomedicines-3344816-supplementary-revision.pdf
